# Supplementary material for: Hsp90 Activity Is Necessary for the Maturation of Rabies Virus Polymerase
Source: Int J Mol Sci. 2022 Jun 22;23(13):6946. doi: 10.3390/ijms23136946 (PMC9266396; doi:10.3390/ijms23136946)
Supplement: Supplementary file 1 [file ijms-23-06946-s001.zip]

Archive with 1 entries (1 files):
- ijms-1726119-supplementary.pdf
